# Supplementary material for: Inflammatory and Structural Endotypes of Human Atherosclerotic Plaque Revealed by Integrated Transcriptomic Analysis
Source: Genes (Basel). 2026 Jul 2;17(7):779. doi: 10.3390/genes17070779 (PMC13409403; doi:10.3390/genes17070779)
Supplement: Supplementary file 1 [file genes-17-00779-s001.zip]

Archive with 5 entries (5 files):
- TableS1_top_DEGs.csv
- TableS2_GSEA_results.csv
- TableS3_cluster_annotation.csv
- TableS4_module_scores.csv
- TableS5_TF_activity_summary.csv
