# Supplementary material for: Inflammatory and Structural Endotypes of Human Atherosclerotic Plaque Revealed by Integrated Transcriptomic Analysis
Source: Genes (Basel). 2026 Jul 2;17(7):779. doi: 10.3390/genes17070779 (PMC13409403; doi:10.3390/genes17070779)
Supplement: Supplementary file 1 [file genes-17-00779-s001.zip › TableS1_top_DEGs.csv]

Gene	log2FC	AveExpr	t_stat	P_value	FDR
MFGE8	-1.2851271	8.463078932	-193.1481551	6.67E-08	0.003753041
CENPF	1.050450589	1.129462527	100.3865005	5.98E-07	0.014016744
ADCY9	-0.893276797	2.867543261	-93.93773394	7.47E-07	0.014016744
GPALPP1	-0.298962288	3.491067439	-84.70079498	1.06E-06	0.014871958
RP5-966M1.5	-0.439412667	0.3115491	-78.9293015	1.34E-06	0.015072078
ASAP2	-0.6817984	3.679840153	-70.79952502	1.93E-06	0.018079541
CSTB	1.864340187	4.403952119	59.04476689	3.54E-06	0.028472283
C1GALT1	0.919616131	4.145652783	46.79481647	7.72E-06	0.05428241
NOV	-2.314007015	7.459119282	-30.05603491	3.39E-05	0.059850372
CXCL16	1.802854568	5.002942892	35.95899479	1.86E-05	0.059850372
BID	1.752169155	3.51554603	41.19072358	1.18E-05	0.059850372
LHFPL2	1.640951687	4.990129422	33.62893896	2.33E-05	0.059850372
FBXO32	-1.63832658	5.213208937	-29.49242711	3.62E-05	0.059850372
CALD1	-1.534806035	7.957053489	-29.58514645	3.58E-05	0.059850372
VNN1	1.464656857	2.324170717	32.06050985	2.74E-05	0.059850372
CD300A	1.345493145	3.761232876	29.75598364	3.51E-05	0.059850372
CSPG4	-1.271262945	4.730827168	-32.27029758	2.68E-05	0.059850372
CAV2	-1.15254846	5.476152352	-35.61542055	1.92E-05	0.059850372
SCHIP1	-1.146053596	2.584880805	-34.66976321	2.11E-05	0.059850372
MAP2	-1.059036753	3.460405571	-31.88683183	2.79E-05	0.059850372
PRKCDBP	-1.01438798	6.182068934	-38.38465066	1.50E-05	0.059850372
EIF4EBP1	0.992113789	3.136801635	34.84781018	2.07E-05	0.059850372
TCEAL3	-0.977066445	4.139322506	-29.57938122	3.58E-05	0.059850372
RGN	-0.96380833	2.718935236	-31.23260518	2.99E-05	0.059850372
RP1-140K8.5	-0.942354913	0.684799569	-43.45184842	9.89E-06	0.059850372
ARNTL	0.905526304	2.995824025	29.56202206	3.59E-05	0.059850372
DAB2IP	-0.816503537	3.565497118	-37.03024577	1.69E-05	0.059850372
ATP2B1	0.808274977	4.625420353	32.95342283	2.50E-05	0.059850372
RNF125	0.772243164	1.765423574	29.52605058	3.60E-05	0.059850372
TOM1L2	-0.582938078	3.573608341	-31.53872808	2.89E-05	0.059850372
