# Supplementary material for: Inflammatory and Structural Endotypes of Human Atherosclerotic Plaque Revealed by Integrated Transcriptomic Analysis
Source: Genes (Basel). 2026 Jul 2;17(7):779. doi: 10.3390/genes17070779 (PMC13409403; doi:10.3390/genes17070779)
Supplement: Supplementary file 1 [file genes-17-00779-s001.zip › TableS2_GSEA_results.csv]

Pathway	Size	NES	pvalue	FDR	Direction
HALLMARK_INTERFERON_GAMMA_RESPONSE	196	2.144	1.00E-10	1.00E-09	Unstable (Inflammatory)
HALLMARK_ALLOGRAFT_REJECTION	195	2.079	1.00E-10	1.00E-09	Unstable (Inflammatory)
HALLMARK_INFLAMMATORY_RESPONSE	199	2.054	1.00E-10	1.00E-09	Unstable (Inflammatory)
HALLMARK_INTERFERON_ALPHA_RESPONSE	95	2.024	1.00E-10	1.00E-09	Unstable (Inflammatory)
HALLMARK_COMPLEMENT	200	1.904	1.00E-10	1.00E-09	Unstable (Inflammatory)
HALLMARK_E2F_TARGETS	196	1.831	4.29E-09	3.58E-08	Unstable (Inflammatory)
HALLMARK_IL6_JAK_STAT3_SIGNALING	87	1.91	5.37E-08	3.84E-07	Unstable (Inflammatory)
HALLMARK_KRAS_SIGNALING_UP	198	1.784	1.04E-07	6.49E-07	Unstable (Inflammatory)
HALLMARK_MTORC1_SIGNALING	195	1.746	1.26E-07	7.01E-07	Unstable (Inflammatory)
HALLMARK_G2M_CHECKPOINT	190	1.759	1.56E-07	7.80E-07	Unstable (Inflammatory)
HALLMARK_MYOGENESIS	198	-1.771	6.44E-07	2.93E-06	Stable (Structural)
HALLMARK_IL2_STAT5_SIGNALING	197	1.721	9.95E-07	4.15E-06	Unstable (Inflammatory)
HALLMARK_TNFA_SIGNALING_VIA_NFKB	198	1.625	3.43E-05	0.000132	Unstable (Inflammatory)
HALLMARK_COAGULATION	138	1.533	0.000538	0.00179	Unstable (Inflammatory)
HALLMARK_XENOBIOTIC_METABOLISM	197	1.515	0.000521	0.00179	Unstable (Inflammatory)
HALLMARK_MYC_TARGETS_V1	195	1.489	0.000729	0.00228	Unstable (Inflammatory)
HALLMARK_APOPTOSIS	160	1.509	0.000824	0.00242	Unstable (Inflammatory)
HALLMARK_KRAS_SIGNALING_DN	195	-1.434	0.00153	0.00425	Stable (Structural)
HALLMARK_REACTIVE_OXYGEN_SPECIES_PATHWAY	48	1.574	0.00274	0.00722	Unstable (Inflammatory)
HALLMARK_PI3K_AKT_MTOR_SIGNALING	105	1.505	0.00346	0.00865	Unstable (Inflammatory)
HALLMARK_P53_PATHWAY	194	1.408	0.00616	0.0144	Unstable (Inflammatory)
HALLMARK_EPITHELIAL_MESENCHYMAL_TRANSITION	198	-1.328	0.00633	0.0144	Stable (Structural)
HALLMARK_MYC_TARGETS_V2	57	1.546	0.00761	0.0159	Unstable (Inflammatory)
HALLMARK_UV_RESPONSE_DN	140	-1.394	0.00744	0.0159	Stable (Structural)
HALLMARK_HYPOXIA	195	1.363	0.00999	0.0197	Unstable (Inflammatory)
HALLMARK_GLYCOLYSIS	198	1.362	0.0103	0.0197	Unstable (Inflammatory)
HALLMARK_TGF_BETA_SIGNALING	54	-1.476	0.0159	0.0295	Stable (Structural)
HALLMARK_PEROXISOME	104	1.393	0.0188	0.0337	Unstable (Inflammatory)
HALLMARK_APICAL_JUNCTION	196	-1.25	0.031	0.0534	Stable (Structural)
HALLMARK_UV_RESPONSE_UP	155	1.329	0.0325	0.0541	Unstable (Inflammatory)
HALLMARK_SPERMATOGENESIS	132	1.334	0.0397	0.064	Unstable (Inflammatory)
HALLMARK_DNA_REPAIR	147	1.3	0.0428	0.0669	Unstable (Inflammatory)
HALLMARK_CHOLESTEROL_HOMEOSTASIS	73	1.378	0.0543	0.0799	Unstable (Inflammatory)
HALLMARK_HEME_METABOLISM	194	1.272	0.0543	0.0799	Unstable (Inflammatory)
HALLMARK_FATTY_ACID_METABOLISM	156	1.267	0.0584	0.0834	Unstable (Inflammatory)
HALLMARK_ESTROGEN_RESPONSE_LATE	195	1.254	0.0611	0.0848	Unstable (Inflammatory)
HALLMARK_BILE_ACID_METABOLISM	112	1.274	0.073	0.0987	Unstable (Inflammatory)
