# Supplementary material for: Inflammatory and Structural Endotypes of Human Atherosclerotic Plaque Revealed by Integrated Transcriptomic Analysis
Source: Genes (Basel). 2026 Jul 2;17(7):779. doi: 10.3390/genes17070779 (PMC13409403; doi:10.3390/genes17070779)
Supplement: Supplementary file 1 [file genes-17-00779-s001.zip › TableS3_cluster_annotation.csv]

Cluster	Cell_Type	Key_Markers
0	Fibroblast-like stromal / SMC-derived ECM	SFRP2, FBLN1, CXCL14
1	TREM2/C1Q macrophage	C1QA, C1QB, TREM2
2	Endothelial (ACKR1+)	ACKR1, PLVAP
3	Activated fibroblast	FAP, COL8A1
4	T cells	CD3D, CD8A
5	Contractile smooth muscle cells	MYH11, ACTG2, DES
6	Activated stromal / lipid-handling	CD36, TGFB3
7	Pericyte / mural cells	RERGL, COX4I2
8	B cells	MS4A1, BANK1
9	Arterial endothelial cells	EDN1, HEY1
10	Plasma cells (IGHM)	IGHM, JCHAIN
11	Inflammatory monocytes/macrophages	S100A8, S100A12, FCN1
12	Neural/Schwann-like cells	PLP1, SOX2
13	Plasma cells (IGHG)	IGHG1, IGHG3
14	NK / cytotoxic lymphocytes	GNLY, GZMB, PRF1
15	Fibroblast remodeling	THBS4, COL9A3
16	Mast cells	TPSAB1, CPA3
