# Supplementary material for: Inflammatory and Structural Endotypes of Human Atherosclerotic Plaque Revealed by Integrated Transcriptomic Analysis
Source: Genes (Basel). 2026 Jul 2;17(7):779. doi: 10.3390/genes17070779 (PMC13409403; doi:10.3390/genes17070779)
Supplement: Supplementary file 1 [file genes-17-00779-s001.zip › TableS4_module_scores.csv]

seurat_clusters	Inflammatory_score	Structural_SMC_score	n_cells	Dominant_Endotype
1	0.308	-0.373	1838	Inflammatory
11	0.25	-0.398	228	Inflammatory
6	0.121	1.217	667	Structural
0	0.074	0.144	2050	Structural
4	0.006	-0.287	935	Inflammatory
14	-0.027	-0.297	206	Inflammatory
13	-0.046	-0.116	210	Inflammatory
15	-0.065	0.151	200	Structural
8	-0.067	-0.326	528	Inflammatory
12	-0.069	-0.183	216	Inflammatory
16	-0.071	-0.166	45	Inflammatory
10	-0.076	-0.229	301	Inflammatory
9	-0.162	-0.167	315	Inflammatory
3	-0.197	1.008	1176	Structural
7	-0.197	1.406	546	Structural
2	-0.217	-0.463	1545	Inflammatory
5	-0.307	1.59	750	Structural
