# Supplementary material for: Inflammatory and Structural Endotypes of Human Atherosclerotic Plaque Revealed by Integrated Transcriptomic Analysis
Source: Genes (Basel). 2026 Jul 2;17(7):779. doi: 10.3390/genes17070779 (PMC13409403; doi:10.3390/genes17070779)
Supplement: Supplementary file 1 [file genes-17-00779-s001.zip › TableS5_TF_activity_summary.csv]

source	Stable	Unstable	delta_unstable_minus_stable
SPI1	12.03977166	15.74561313	3.705841461
LYL1	12.30941466	15.90184345	3.592428788
NFKB1	10.57922024	13.80187324	3.222653006
TEAD1	23.09837824	19.99563473	-3.102743507
ETS1	12.35811109	15.11113209	2.753020995
IKZF1	8.015651778	10.5404254	2.524773618
RELA	9.246996676	11.7023516	2.455354924
TBX21	8.979675408	11.27795243	2.298277027
BATF	9.213373304	11.25610202	2.042728719
MAF	7.791887848	9.828267338	2.03637949
STAT2	9.050376748	11.04968386	1.99930711
ARID3A	6.092782369	8.057112053	1.964329684
ERG	2.969576111	4.850093493	1.880517382
E2F1	15.55806512	17.37985817	1.821793058
FOS	7.964488805	9.75818241	1.793693605
SRF	8.692800356	6.914217451	-1.778582905
ETS2	5.476975782	7.240661449	1.763685667
STAT1	19.13626132	20.88581999	1.749558664
SPIB	7.996036662	9.634658515	1.638621853
USF1	8.573694217	10.19441503	1.620720811
RELB	3.928990335	5.532812302	1.603821967
POU2F2	5.070620657	6.673840039	1.603219382
RFX5	9.655286717	11.23521171	1.579924997
FOSL1	4.315574469	5.858307069	1.5427326
PPARG	4.277716418	5.805614955	1.527898537
USF2	7.140724759	8.663397378	1.522672619
HIF1A	18.91179754	20.42454426	1.512746718
JUN	10.56583475	12.03866921	1.472834462
BCL11A	5.929227927	7.374869197	1.44564127
E2F4	18.82624459	20.23634786	1.410103268
PBX3	12.63956613	11.25619882	-1.383367306
RUNX1	4.477110319	5.840532907	1.363422588
GATA2	1.843715143	3.169644553	1.32592941
CEBPA	11.87921994	13.18919999	1.309980055
PAX5	6.722606897	8.021619967	1.299013071
MYC	26.78542088	28.05760134	1.272180457
STAT3	9.98007468	11.2512303	1.271155625
TCF7	10.32772718	11.566969	1.239241824
TCF7L2	3.208695041	4.420450646	1.211755605
SP1	18.23022754	19.43699039	1.206762852
RBPJ	11.65378686	12.82074712	1.166960261
NFE2L1	10.66913479	9.511895093	-1.157239697
NR1H3	4.514557597	5.671696102	1.157138505
EGR1	11.99891207	13.14220604	1.143293961
IRF4	11.01724268	12.13960266	1.122359975
LEF1	2.379876338	3.48890413	1.109027792
MYCN	4.397455118	5.50128713	1.103832013
IRF9	4.86834307	5.946376013	1.078032943
HOXB13	9.126758985	8.054408397	-1.072350589
ETV4	4.231711637	5.297779499	1.066067863
SREBF1	3.256031341	4.322046062	1.066014721
SP3	7.500992994	8.566789682	1.065796689
IRF1	4.209060593	5.24249291	1.033432317
GATA6	12.03780576	11.00594307	-1.031862687
NFE2L2	5.901239568	6.932679195	1.031439627
POU5F1	11.56124435	10.55927178	-1.001972572
ELK1	10.47518532	9.49648581	-0.978699509
AHR	9.080914633	10.03961411	0.958699474
KLF1	11.79850311	12.74346185	0.944958742
ZNF217	4.998346284	5.939576514	0.941230231
RARA	3.637946848	4.560280525	0.922333677
TEAD4	15.03109308	14.12838754	-0.902705542
POU2F1	5.18015493	6.078378988	0.898224058
STAT5A	3.740911334	4.634298738	0.893387404
FOXM1	6.385786933	7.277074668	0.891287735
MEF2A	20.53025477	19.64182693	-0.888427845
SMAD1	8.58703201	9.468073245	0.881041235
EPAS1	3.046358733	3.914947945	0.868589212
TP73	7.84838582	8.708745763	0.860359943
STAT5B	4.315600921	5.151301844	0.835700923
E2F2	0.850515722	1.684021616	0.833505894
MAFB	11.18328568	11.99739612	0.814110442
BACH2	10.64074772	11.45165487	0.810907151
MYB	3.234920239	4.043459058	0.808538818
NANOG	6.695437953	5.899412087	-0.796025865
NR5A2	4.306361269	5.098543282	0.792182012
IRF2	13.13080024	13.91946266	0.788662421
NFE2	10.50160198	11.28578739	0.784185404
SOX11	6.970680905	6.190109121	-0.780571784
FOXL2	3.716160075	4.489037333	0.772877258
JUND	2.121126998	2.892333426	0.771206428
FOXO4	5.45272213	6.216436352	0.763714222
ESR2	5.938846845	6.695044152	0.756197307
FOSL2	2.217530691	2.968611486	0.751080795
NR1H2	6.335995834	7.078828839	0.742833006
ELF1	13.02464913	13.75506371	0.730414576
TCF3	2.853947651	3.57639076	0.722443109
REST	0.043637757	0.7587594	0.715121643
TFAP4	7.92617379	7.212723922	-0.713449868
NFYB	13.36268979	14.06248786	0.699798063
KMT2A	0.960046375	0.280618045	-0.67942833
NR3C1	-0.85939773	-1.538396637	-0.678998907
E2F3	2.626178362	3.302319738	0.676141376
ATF1	2.842645372	3.518521917	0.675876545
SNAI2	-8.942260541	-9.608442237	-0.666181697
TFDP1	3.884153031	4.542295481	0.658142449
MAZ	11.87338649	12.52213611	0.648749627
NEUROD1	6.967287471	7.612303607	0.645016136
VDR	1.826164439	2.470880866	0.644716427
CEBPB	3.965169275	4.602141815	0.636972539
KLF6	13.51487051	12.88539479	-0.629475715
REL	3.892227883	4.50344183	0.611213946
ZEB1	-4.989002471	-4.386964408	0.602038063
BHLHE40	-11.42677552	-12.02526844	-0.59849292
HNF4G	7.653252769	8.244916163	0.591663394
GATA4	-0.265382358	0.309820976	0.575203334
NR2F1	7.735762518	8.30846794	0.572705422
MYOD1	8.586602033	8.019180962	-0.567421072
EHF	2.739311378	2.197000769	-0.542310609
IRF3	9.502554412	10.04125142	0.538697003
AR	13.96111652	14.49977505	0.538658532
SMAD4	5.920364233	5.386361917	-0.534002315
MITF	5.775615317	6.304724623	0.529109306
ATF4	5.168439077	5.696139394	0.527700317
FOXJ2	9.145588786	8.630045367	-0.515543419
TCF12	16.06390722	15.55029464	-0.513612582
HOXA9	6.305054524	6.807706198	0.502651674
TEAD2	9.275415186	8.774401076	-0.50101411
HMBOX1	-9.390525945	-9.89020412	-0.499678175
CREB3	9.338891649	9.828301306	0.489409657
MAX	11.65732706	12.14605236	0.488725298
SP2	5.877198505	5.38962766	-0.487570846
NCOA2	8.207526665	7.725712448	-0.481814218
STAT4	2.739173699	3.212447144	0.473273445
GATA1	1.966816867	2.439788674	0.472971807
BHLHE22	-7.059905613	-7.532794386	-0.472888774
ZNF263	-17.04386666	-17.51154025	-0.467673594
HNF1B	3.854756897	3.396270304	-0.458486593
SIX2	7.300946726	6.844470373	-0.456476353
ZKSCAN1	7.386147624	7.841528036	0.455380411
WT1	0.925998121	1.379512016	0.453513895
TAL1	5.641559341	6.092684128	0.451124787
BCL6	-10.59425062	-11.04499922	-0.450748597
ZNF639	-11.26501049	-10.81670862	0.448301864
YY1	1.606302741	1.163316372	-0.442986369
ZNF24	-3.24110674	-3.68203535	-0.440928609
FOXP2	-8.186710524	-7.752322835	0.434387689
BACH1	7.379165077	7.806370746	0.427205669
CREB1	5.023652989	5.440368475	0.416715486
ELF3	6.646305632	7.060935632	0.41463
MEIS2	11.86373086	11.44947962	-0.414251244
ESRRA	9.057125222	9.468053088	0.410927866
HINFP	6.083771166	6.49191939	0.408148224
RFX1	6.422000811	6.01776942	-0.404231392
ARNTL	3.589762581	3.204076247	-0.385686334
EOMES	5.710490473	5.326412216	-0.384078257
MBD2	2.08570889	2.468941496	0.383232606
FLI1	2.149354699	2.531611506	0.382256807
ELK4	8.556638621	8.176021368	-0.380617253
PRDM14	11.98151508	11.60994919	-0.371565894
SOX2	2.013839301	1.644604078	-0.369235223
HSF1	5.716163015	6.08381588	0.367652865
E2F5	5.500982529	5.864802115	0.363819586
TFAP2A	7.92402568	8.287516514	0.363490834
ESR1	11.59643075	11.95924967	0.36281892
NRF1	12.9769902	12.61736539	-0.359624809
RUNX2	13.97368517	14.3286328	0.354947631
TWIST1	3.051040293	3.401864196	0.350823903
POU4F2	7.656395255	7.32028019	-0.336115065
GLI2	-1.034167309	-1.355860014	-0.321692704
MAFK	10.21025732	9.888810328	-0.32144699
SMAD3	8.953819268	9.267326272	0.313507003
SMAD5	7.892330468	7.591221195	-0.301109273
NFATC2	-0.081602867	-0.381748267	-0.300145401
MEIS1	10.60884608	10.30922516	-0.299620911
NCOA3	9.565313639	9.268364312	-0.296949327
CTCFL	8.151972576	7.85721554	-0.294757036
ZBTB11	8.257887018	8.550462625	0.292575607
SP4	11.61478916	11.3225055	-0.292283656
TFAP2C	1.802033305	2.087810306	0.285777002
CUX1	9.231965337	8.950395168	-0.281570169
NCOA1	8.697611678	8.416873136	-0.280738543
CREB3L1	8.344475718	8.620684689	0.27620897
HBP1	-11.63427902	-11.3582701	0.276008924
GFI1B	9.219766769	8.952317612	-0.267449156
PDX1	9.192704049	8.928110604	-0.264593445
SIX5	5.548243391	5.283919162	-0.264324229
ASCL1	5.994622967	6.258838966	0.264215999
ATF6	8.38109725	8.11773371	-0.26336354
THAP11	-16.226021	-15.96644781	0.259573185
HHEX	-4.78520624	-5.04380384	-0.2585976
TP63	2.651654701	2.902915213	0.251260511
ZBTB7A	-12.90695885	-12.65586265	0.251096201
TBP	12.71992739	12.47052687	-0.24940052
ZFX	13.59696616	13.34778963	-0.249176524
SREBF2	0.9772885	1.222924821	0.245636321
GATA3	6.79587676	7.040658425	0.244781665
FOXO3	8.207565931	8.448088682	0.240522751
ZEB2	-12.96458093	-13.20496592	-0.240384992
LHX2	3.788985173	3.553116707	-0.235868465
NR2F6	-6.474576127	-6.707432288	-0.232856161
ZNF740	8.411052568	8.179197168	-0.2318554
FOXO1	3.027695469	3.255679407	0.227983938
MAFF	10.09848752	9.871988727	-0.226498791
SOX6	7.304403352	7.082045464	-0.222357887
CREM	9.415875539	9.63752147	0.221645931
SOX10	1.37210085	1.591290207	0.219189357
ONECUT1	8.207869295	7.989420848	-0.218448448
NFYA	7.445367342	7.65472939	0.209362048
PGR	2.107619459	2.313294207	0.205674748
FOXA2	-0.501079252	-0.298068661	0.203010591
NFKB2	-2.043782127	-1.841149359	0.202632767
MAFG	8.670446476	8.870271447	0.199824971
RUNX3	1.338449437	1.138883377	-0.199566059
ATF3	-12.22864885	-12.42073761	-0.192088763
TGIF2	-6.380171943	-6.566203893	-0.186031949
E2F6	-11.48200633	-11.66127842	-0.179272089
ZNF592	4.905609723	4.729755852	-0.17585387
TP53	12.218409	12.39379079	0.175381787
ETV1	9.093836834	8.922553312	-0.171283522
PAX6	2.074871914	1.904675454	-0.170196459
CLOCK	9.705565735	9.536091392	-0.169474343
PPARA	1.622638364	1.790142777	0.167504413
E2F7	10.30474993	10.45753358	0.152783656
ZBED1	8.760902538	8.913545393	0.152642855
CTCF	6.62636009	6.776913344	0.150553254
EBF1	13.08434301	13.22764971	0.143306696
NFIC	3.860230394	3.725175335	-0.135055059
ARID2	11.20747878	11.07354966	-0.133929122
PROX1	5.898127662	6.030613393	0.132485731
ELF5	6.181488603	6.310603073	0.12911447
RXRA	0.735792766	0.863659803	0.127867037
PKNOX1	7.876359754	7.752983563	-0.123376191
ZNF274	-5.572207509	-5.449750893	0.122456616
STAT6	3.786197423	3.664878628	-0.121318794
ATF2	6.548844824	6.429700287	-0.119144538
SOX9	1.447701409	1.566218157	0.118516748
NR2F2	-0.776602014	-0.665614928	0.110987085
SOX13	9.351707397	9.245252128	-0.106455269
ZNF384	14.37194833	14.47388438	0.101936047
MBD1	-9.366900753	-9.467895334	-0.100994581
CDX2	-0.984957633	-0.890151885	0.094805748
THAP1	10.84670616	10.75386911	-0.092837051
SNAPC4	6.903283575	6.995206916	0.091923341
FOXK2	12.11759808	12.02651427	-0.091083814
OTX2	6.693611676	6.603663373	-0.089948302
HNF4A	2.552068842	2.63731486	0.085246018
CEBPG	10.57497497	10.49195818	-0.083016793
MNT	-12.00525784	-11.92378484	0.081473001
PAX8	-0.43573334	-0.354261551	0.081471789
RFX2	3.387496878	3.467495157	0.079998279
ATF7	9.297657777	9.2209863	-0.076671478
KDM5B	7.217850639	7.293677779	0.075827139
NFATC1	11.01377902	10.94025226	-0.073526759
XBP1	6.438215046	6.366455912	-0.071759135
KLF5	10.55389253	10.62427179	0.07037926
HNF1A	-2.538955176	-2.46964575	0.069309426
KLF13	-8.934606873	-8.86884288	0.065763994
KLF3	5.095385813	5.034561895	-0.060823917
FOXA1	0.918280074	0.858217801	-0.060062273
MXI1	-15.88207522	-15.93998845	-0.057913235
MYBL2	7.215626048	7.271726457	0.056100409
NR5A1	-0.970916507	-0.916091844	0.054824663
NR4A1	8.755166318	8.808403643	0.053237325
KLF9	11.94100373	11.99392067	0.052916944
GRHL2	8.519222293	8.470138837	-0.049083457
FOXP1	-21.3167937	-21.36136425	-0.044570547
CEBPD	4.769777582	4.810544173	0.040766591
PBX2	9.588799619	9.55379892	-0.035000699
ZNF143	10.48162764	10.50809023	0.026462595
MEF2C	14.21821954	14.19257345	-0.025646086
MEF2B	9.077910254	9.102843275	0.02493302
JUNB	13.01292404	13.0357495	0.022825462
TCF4	13.04774859	13.02674805	-0.021000542
ARNT	13.12037083	13.14065183	0.020281002
NR2C2	15.85318076	15.84157423	-0.011606528
PRDM1	8.289348028	8.281552549	-0.007795479
ZBTB33	5.424994962	5.419488255	-0.005506707
KLF4	2.356840166	2.3540809	-0.002759266
DUX4	6.977889753	6.976015006	-0.001874748
GABPA	13.06555992	13.06605291	0.000492989
